# Supplementary material for: Optimal decision-making in relieving global high temperature-related disease burden by data-driven simulation
Source: Infect Dis Model. 2024 Mar 19;9(2):618–33. doi: 10.1016/j.idm.2024.03.001 (PMC11026972; doi:10.1016/j.idm.2024.03.001)
Supplement: Multimedia component 3 [file mmc3.xlsx]

## Sheet: Sheet1
Code	Indicator Title	Data	Data Unit	Source	Note	N	mean	std	var	min	max
n1	greenhouse gas emissions from other sectors	per capita greenhouse gas emissions from other sectors	tonnes of carbon dioxide-equivalents per person per year	Our World in Data	Sum of per capita greenhouse gas emissions from industry and waste.	93	0.836294	1.09365	1.19607	0.0525669	8.745
n2	greenhouse gas emissions from energy sector	per capita greenhouse gas emissions from energy sector	tonnes of carbon dioxide-equivalents per person per year	Our World in Data	Sum of per capita greenhouse gas emissions from aviation and shipping, manufacturing and construction, fugitive emissions, buildings, electricity and heat, and transport.	93	5.51794	6.39958	40.9547	0.0337234	34.3362
n3	greenhouse gas emissions from agricultural sector	per capita greenhouse gas emissions from agricultural sector	tonnes of carbon dioxide-equivalents per person per year	Our World in Data	/	93	1.24924	1.59205	2.53464	0.104171	10.6083
n4	greenhouse gas emissions from land use change and forestry	per capita greenhouse gas emissions from land use change and forestry	tonnes of carbon dioxide-equivalents per person per year	Our World in Data	/	93	0.527743	2.84587	8.099	-10.1446	20.8041
n5	crop production	average production of cereals per capital	kilograms	FAO	Divide total crop production (raw data) by population.	93	356.781	428.965	184011	0.0882099	2046.97
n6	livestock production	average stocks of cattle and buffaloes per 1000 person	heads/1000 person	FAO	Divide total stocks of cattle and buffaloes (raw data) by population and multiply by 1000.	93	355.873	512.764	262927	2.70697	3519.6
n7	energy use	energy use per person	kWh/person	Our World in Data	/	93	28884	35244.7	1.24219e+09	206.793	188294
n8	fertilizer use	average greenhouse gas emissions from synthetic fertilizers used in per kilotonnes crop production	tonnes	FAO	Divide total greenhouse gas emissions from synthetic fertilizers (raw data) by crop production (production of cereals) (raw data).	93	1723.96	8580.24	7.36206e+07	0.133491	120431
n9	livestock feed	average greenhouse gas emissions from enteric fermentation per head from cattle and buffalo	tonnes	FAO	Divide total greenhouse gas emissions from enteric fermentation (raw data) by the stocks of cattle and buffaloes (raw data) .	93	2.22483	1.60567	2.57817	0.965108	13.811
n10	manure management	greenhouse gas emissions from Manure Management+Manure left on Pasture+Manure applied to Soils per head from cattle and buffalo	tonnes	FAO	Divide total greenhouse gas emissions from manure management (raw data) by the stocks of cattle and buffaloes (raw data).	93	1.5733	2.0099	4.03969	0.340515	22.2909
n11	meat supply	meat supply per person	kilograms per person per year	Our World in Data	/	93	49.3845	29.8113	888.716	3.76	128.44
n12	low-carbon energy production	share of electricity from low-carbon sources	% of total	Our World in Data	Refers to low-carbon electricity as a percentage of total electricity. (Low-carbon electricity is the sum of electricity from nuclear and renewable sources, including solar, wind, hydropower, biomass and waste, geothermal and wave and tidal.)	93	46.682	33.713	1136.57	0	100
n13	energy intensity	energy consumption per dollar	kWh/$	Our World in Data	/	93	1.25737	0.825501	0.681452	0.274734	6.29613
n14	plant cover change	forest area change	% of land area	The World Bank	/	93	-0.0773725	0.382197	0.146075	-6.13264	5.97296
n15	global warming	average annual temperature change	°C	FAO	/	93	1.17112	0.538278	0.289744	-0.32	2.928
n16	urbanization	share of populations living in urban areas	% of total	Our World in Data	/	93	61.8717	21.7313	472.25	15.544	100
n17	population distribution	population density	people per km²	Our World in Data	The number of people per km² of land area.	93	136.326	177.476	31497.7	2.55	1271.54
n18	elevation	average elevation	meters	Atlas Big	/	93	609.882	521.197	271646	30	3265
n19	latitude	latitude of capitals	/	CSGNetwork	Do not distinguish between south and north latitude, and convert 60 decimal to 10 decimal.	93	28.8924	16.8006	282.259	0.25	64.1667
n20	wildfire outbreak	total deaths due to wildfires	person	EM-DAT	Can not figure out whether a value of 0 resulted in data loss or no disaster.	93	0.780645	6.71583	45.1024	0	109
n21	dust storm	total deaths due to dust storm	person	EM-DAT	Can not figure out whether a value of 0 resulted in data loss or no disaster.	93	0.167742	4.69864	22.0772	0	143
n22	air pollution	ambient particulate matter pollution	micrograms per cubic meter	GHDx	/	93	28.0139	18.7455	351.393	5.25779	95.2426
n23	obesity	share of adults that are obese	% of total	Our World in Data	Defined as having a body-mass index (BMI) equal to, or greater than, 30.	93	17.9438	9.4528	89.3554	2.2	39.1
n24	age	proportion of people over 65 years old	% of total population	Our World in Data	/	93	9.15101	6.51024	42.3832	0.176095	29.2798
n25	pneumococcal vaccines	share of one-year-olds vaccinated against Streptococcus	% of one-year-olds immunized	Our World in Data	Share of one-year-olds who have received the third dose of pneumococcal conjugate (PCV3).	93	75.0871	26.1444	683.529	0	99
n26	sanitation	share of people do not have access to improved sanitation	% of total	Our World in Data	Improved sanitation facilities are designed to hygienically separate excreta from human contact. They include flush to the piped sewer system, septic tanks or pit latrines; ventilated improved pit latrines, composting toilets or pit latrines with slabs.	93	17.0295	22.3688	500.362	0	88.37
n27	health care delivery	Coverage of essential health services: Universal health coverage index of service coverage	Index	UN	The index is computed with geometric means, based on 9 tracer interventions and risk-standardized death rates or mortality-to-incidence ratios from 32 causes amenable to healthcare.	93	64.2038	16.4461	270.473	27	89
n28	health financing	proportion of health expenditure in GDP	Current Health Expenditure (CHE) as % Gross Domestic Product (GDP)	WHO	/	93	6.71674	2.68834	7.22716	1.92667	16.7931
n29	road infrastructure construction	quality of roads	rank	The World Bank	/	93	66.9478	40.174	1613.95	1	142
n30	education	average years of schooling	years	Our World in Data	Average number of years people aged 25+ participated in formal education.	93	8.65505	3.20298	10.2591	1.4	14.1
n31	metabolic disease	DALYs of metabolic disease due to high temperature	rate per 100k	GHDx	The metabolic diseases here specifically include diabetes and kidney disease. The rate is the number of healthy years lost per 100,000 population (i.e. DALYs). (The same below.)	93	9.38838	14.2192	202.187	-11.956	68.9182
n32	cardiovascular diseases	DALYs of cardiovascular diseases due to high temperature	rate per 100k	GHDx	The cardiovascular diseases here specifically include ischemic heart disease, stroke and hypertensive heart disease.	93	18.6274	32.4447	1052.66	-32.3439	185.598
n33	non-infectious respiratory diseases	DALYs of non-infectious respiratory diseases due to high temperature	rate per 100k	GHDx	The non-infectious respiratory diseases here specifically include chronic obstructive pulmonary disease(COPD).	93	0.748005	2.26702	5.13938	-5.93634	16.8588
n34	infectious respiratory diseases	DALYs of infectious respiratory diseases due to high temperature	rate per 100k	GHDx	The infectious respiratory diseases here specifically include lower respiratory infections.	93	49.57	111.086	12340.2	-0.0593744	1065
n35	injury	DALYs of injuries due to high temperature	rate per 100k	GHDx	The injuries here specifically include transport injuries, unintentional injuries and self-harm and interpersonal violence.	93	46.2614	72.0819	5195.81	2.09178e-07	491.394
n36	high temperature-related disease burden	DALYs of high temperature-related diseases	rate per 100k	n31+n32+n33+n34+n35+n36	/	93	124.595	188.926	35693.1	-3.64492	1185.47
n37	greenhouse gas emissions	per capita greenhouse gas emissions	tonnes of carbon dioxide-equivalents per person per year	n1+n2+n3+n4	/	93	8.13122	7.27715	52.957	-0.245415	37.4268
